# Supplementary material for: Subtenon triamcinolone as an adjuvant in mitomycin-C-enhanced trabeculectomy in non-inflammatory glaucomas: A randomized clinical trial
Source: PLoS One. 2022 May 26;17(5):e0268623. doi: 10.1371/journal.pone.0268623 (PMC9135266; doi:10.1371/journal.pone.0268623)
Supplement: S4 File — This file presents the study’s minimal underlying dataset. (XLS) [file pone.0268623.s004.xls]

## Sheet: Study Patients
Number of Registration	Tipe of Surgery	Eye	Diagnosis	Age	Gender	Corneal Thickness	Race	Mean Deviation Index	Visual Field Index	Baseline IntraOcular Pressure (IOP)	Baseline number of medications	Previous Surgeries	IOP - 1 month	Medications - 1 month	IOP - 3 months	Medications - 3 months	IOP - 6 months	Medications - 6 months	IOP - 12 months	Medications - 12 months	IOP - 18 months	Medications - 18 months	IOP - 24 months	Medications - 24 months	Patients that lost follow-up (PTLFU) - follow up duration (months)	PTLFU - last FU IOP	PTLFU - last FU medications	Need for reintervention (NFR) - Type of glaucoma surgery	∆T NFR - days	∆T Needling - days	∆T 2 needling- days	∆T Suture Lysis (SL)- days	∆T 2ª SL- days	∆T phaco- days	COMPLICATIONS
195303	0	0	2	47	0	437	0	-14.2	64	11	4	0	6	0	12	0	8	0	8	0	10	0	7	0				0				1	3		5
1659751	0	1	3	36	1	512	0	-25.52	27	15	3	2	4	0	1	0	8	0	10	0	10	0	8	0				1	126						5
1659751	0	0	3	36	1	507	0	-1.34	99	26	3	2	10	0	3	0	6	0	9	0	9	0	10	0				0				1			0
218537	0	0	1	78	1	543	0	-2.41	98	28	2	1	8	0	10	0	10	0	16	0	21	1	14	0				2	589	589					0
127933	0	0	0	64	1	512	0	-13.6	69	34	3	2	8	0	9	0	10	0	10	0	10	0	8	0				0							0
1500412	0	1	0	72	1	450	1	-6.39	92	20	3	0	12	0	12	0	12	0	14	0	12	0	14	0	21	14	0	0				1	2		0
1646750	0	1	0	73	1	506	1	-13.73	67	26	4	1	10	0	14	0	12	0	11	0	15	0	16	1				0				1	7		0
1646750	0	0	0	74	1	510	1	-14.35	58	24	4	1	8	0	12	0	10	0	10	0	7	0	14	0				0				1			0
399	0	0	1	61	0	502	0	-25.58	20	24	3	0	10	0			10	0	10	0	11	0	9	0				0							0
1685689	0	1	1	66	1	553	0	-13.12	59	34	3	0	2	0	10	0	9	0							5	8	0	1	92						5
1646494	0	1	4	67	0	504	2	-14.41	52	24	4	0	11	0	7	0	7	0							9	10	0	0				6	10		0
1646494	0	0	4	67	0	500	2	-12.63	0.55	20	3	0	8	0	8	0	8	0							8	6	0	0							0
1688730	0	0	1	71	0	516	2	-10.32	81	12	2	0	8	0	10	0	8	0	8	0	10	0	12	0				0						366	0
1682057	0	1	1	45	0	522	2	-19.77	31	21	4	0	8	0	11	0	11	0	10	0	14	0	15	0				0				3		455	0
471	0	1	0	68	0	498	0	-15.25	50	32	4	0	6	0	11	0	10	0	8	0	11	0	15	0				0						853	0
144560	0	1	0	78	1	520	0	-3.78	89	36	1	1	6	0	6	0	6	0	8	0	9	0			16			0				2			0
102983	0	1	0	63	0	476	2	-16.74	50	14	3	2	2	0	12	0	10	0	10	0	8	0	9	0				1	43					379	5
1644118	0	1	0	54	0	496	0	-28.17	5	28	3	0	10	0	8	0	6	0							5	6	0	0							0
1607674	0	0	0	69	0	451	1	-30.67	3	18	3	0	11	0	8	0	7	0							6	7	0	0							0
1541040	0	0	0	62	1	448	1	-17.3	57	11	3	0	2	0	9	0	10	0	12	0	14	0	15	0				0							1
154924	0	1	2	68	1	515	2	-11.04	77	24	3	2	9	0	24	0	30	2	24	3					13	22	3	2	184	97	184	1	2		0
158852	0	1	0	53	1	479	1	-1.85	100	28	3	2	11	0	3	0	8	0	9	0	12	0	16	1				3	127					400	5
1664306	0	1	5	58	0	473	2	-11.4	65	44	3	0	6	0	8	0	9	0	4	0			3	0				0							0
124453	0	1	0	65	1	470	1	-25.61	24	22	3	0	13	0	13	0	12	0	10	0	7	0	7	0				0		7		1	2		0
196965	0	0	1	54	1	492	0	-0.97	98	24	3	1	12	0	28	0	15	1	32	3	9	0	17	0				4	405	134		6	43		0
183394	0	1	1	55	1	524	0	-1.18	97	34	3	0	8	0	8	0	11	0	13	0	10	0	10	0				0							0
392	0	0	0	78	0	494	0	-17.8	41	12	4	1	9	0	8	0			9	0	8	0	8	0				0							0
1676936	0	0	1	70	0	565	0	-9.73	75	16	3	0	11	0	6	0	7	0							6	7	0	0				1			0
1624019	0	0	5	66	0	492	2	-20.25	19	22	3	0	6	0	9	0	8	0	9	0					10	9	0	0							4
1644058	0	0	0	68	0	514	0	-16.3	58	19	4	0	12	0	10	0	8	0	6	0	7	0	6	0				0				6			0
1651993	0	0	0	62	0	499	1	-13.16	64	18	3	0	10	0	12	0	14	0	16	2	12	1	10	1				2	377	377					0
481	0	0	0	78	0	506	1	-25.42	28	15	4	0	8	0	4	0	8	0	10	0			12	0				0						337	0
482	0	1	0	79	1	508	2	-14.89	58	21	3	0	14	0	12	0	11	0	12	0	14	0	11	0				0				23		105	0
1834477	0	1	5	56	0	495	0	-5.93	94	31	3	1	8	0	7	0	9	0	10	0	14	0	8	0				0				2			0
1692372	0	1	0	54	1	475	1	-23.25	26	16	2	0	19	0	8	0	6	0	10	0			8	0				0		36					1 e 3
1519506	0	0	1	66	1	546	0	-14.35	55	21	3	0	10	0	5	0	10	0	7	0	3	0	5	0				0							4
436	0	1	0	68	0	510	2	-4.12	88	21	4	0	6	0	8	0	11	1	11	1					13	11	1	0							0
1663948	0	0	1	59	1	567	0	-6.82	80	28	3	0	23	0	13	0	7	0	10	0	8	0	8	0				0				3	97		0
1630190	0	0	1	57	0	470	2	-20	43	18	3	0	12	0	8	0							10	0				0							0
184406	1	0	0	84	1	463	0	-21.55	37	16	4	1	7	0		0	8	0		0	4	0	4	0				0		504		2	12		4
143023	1	0	1	80	1	490	0	-8.17	76	30	5	0	19	0	13	2	12	2	14	2					13	8	2	0				35			0
1534017	1	0	1	59	0	516	0	-3.24	85	19	3	0	8	0	6	0	6	0	8	0	5	0	4	0				0				2	13		0
1534017	1	1	1	59	0	525	0	-11.78	33	16	4	0	11	0	4	0	7	0	8	0	8	0	5	0				0				16			1
1668151	1	1	0	75	1	482	0	-29.86	7	20	3	0	12	0	10	0	8	0	9	0	7	0	10	0				0							0
1529192	1	1	1	63	0	554	1	-3.09	96	25	3	0	8	0	10	0	10	0	10	0			10	0				0							0
199212	1	1	0	84	0	559	0	-21.09	27	17	4	1	11	0	14	1	18	1	19	3	14	3	17	3				0				2	9		0
184052	1	0	0	67	0	474	0	-27.98	13	24	3	1	10	0	11	0	12	0	15	0	14	0	13	0				0							1
115585	1	1	0	49	0	513	2	-15.3	50	16	2	0	8	0	6	0	14	2	11	2	12	2	12	2				1	91			6	17		5
1667420	1	0	0	72	0	483	1	-27.37	17	19	3	0	10	0	8	0	9	0			8	0	11	0				0				2			0
1659058	1	1	0	65	0	479	2	-27.43	13	15	3	0	12	0	11	0									2	11	0	0							0
1671890	1	1	0	59	0	543	0	-19.67	36	13	4	0	6	0	5	0	4	0	5	0	6	0	10	0				0						610	0
1694818	1	1	0	70	0	526	2	-16.21	48	18	3	0	10	0	6	0	7	0	11	0					12	11	0	0				5	9		0
271	1	0	3	44	0	488	0	-22.57	33	21	4	0	9	0	9	0	10	0					10	0				0				1	8		0
1699422	1	0	0	70	0	476	0	-17.21	40	34	4	0	11	0	10	0	12	0	13	0	13	0	12	0				0						182	0
178814	1	1	0	59	1	551	1	-5.6	81	15	3	2	16	0	14	0	16	0	16	3	11	3	12	3				0		42		3	27		0
1662454	1	0	0	69	0	493	0	-7.86	76	26	3	0	13	0	13	0	14	0	25	0	16	2	14	3				2	484	484	694	23	23	656	0
1644343	1	1	0	77	0	486	1	-9.14	70	18	3	0	20	0	16	2									3	16	2	0				41			0
1607674	1	1	0	68	0	474	1	-31.6	19	18	3	0	8	0	9	0	6	0	5	0					12	5	0	0				2			0
123152	1	1	0	70	1	510	0	-16.53	55	24	3	1	14	0	12	0	18	0	16	0	9	0	9	0				2	461	461		0	1		4
124840	1	1	0	73	1	517	2	-6.49	93	24	3	1 and 2	9	0	8	0	8	0	8	0	7	0	9	0				0				6			0
127352	1	0	0	62	1	465	2	-9.94	82	10	3	2	0	0	4	0	2	0	3	0	2	0	0	0				0							5
1662273	1	0	0	83	0	544	2	-9.94	72	19	3	2	10	0	14	0	14	0	12	0	12	0	13	0				0				77			0
1677507	1	1	0	87	1	484	1	-8.7	74	34	3	1	21	0	18	3	21	2	19	2					12	19	2	0		50		7			2
183394	1	0	1	55	1	509	2	-1.99	98	24	3	0	15	0	14	0	10	0	12	0	6	0	6	0				0				35	47		0
1644058	1	1	0	68	0	494	0	-19.59	46	17	4	0	8	0	9	0	14	0	10	0	8	0	10	0				0				2			0
1547016	1	1	3	37	1	507	2	-9.94	74	17	3	0			8	0	7	0	6	0					14	8	0	5	41					400	5
1682726	1	0	0	69	0	535	1	-23.42	20	14	4	0	6	0	6	0	7	0	6	0	4	0	4	0				0				2	12		0
1654918	1	1	0	67	0	514	0	-31.26	3	22	3	0	20	3	28	3	22	2	10	0	12	2			17	12	2	6	118			0	3	211	1
1647025	1	0	1	70	1	528	1	-12.15	67	26	2	0	16	0	14	1	14	1	14	1	16	2	11	3				0				1	3	729	0
1647025	1	1	1	70	1	536	1	-13.18	65	40	0	0	7	0	14	1	14	1	11	1	14	2	11	3				7	461					461	0
1692372	1	0	0	54	1	475	1	-18.84	55	19	2	0	8	0	8	0	8	0	10	0	10	0	5	0				0				2			0
1503806	1	0	1	76	1	521	2	-9.18	75	17	3	0	8	0	10	0	11	0	14	0	10	0	10	0				0							1
1511846	1	1	0	82	0	485	0	-10.54	69	15	3	1	13	0	15	1	14	1	12	1	12	1	12	1				0							0
1519506	1	1	1	66	1	525	0	-10.17	78	18	3	0	9	0	10	0	12	0	11	0	6	0	8	0				0							0
1663948	1	1	1	59	1	561	0	-10.12	74	19	4	0	9	0	10	0	6	0	10	0	10	0	8	0				0							0

## Sheet: Variables
Type of Surgery	Eye	Diagnosis	Gender	Race	Previous Surgeries	NFR - Type of glaucoma surgery	Complications
0= Intervention	0= Right	0= Primary Open Angle Glaucoma	0 = Male	0= White	0= None	0= None	0= None
1= Control	1= Left	1= Primary Closed Angle Glaucoma	1= Female	1= Black	1= Phacoemulsification	1= Flap Transconjunctival Restriction Suture	1= Hyphema
		2= Pigmentary Glaucoma		2=Other	2=Laser Trabecoloplasty	2= Late needling	2= Misdirection Glaucoma
		3= Juvenile Glaucoma				3= Transconjunctival Restriction Suture + Choroidal drainage	3= Persistent Bleb Leakage
		4= Pseudoexfoliative Glaucoma				4= Ahmed Valve Implantation	4= Corneal Dellen
		5= Late-onset Trauma-related glaucoma				5= Palmberg Transconjunctival Restriction Suture	5= Hypotonic maculopathy
						6= Trabeculectomy Revision	6= Choroidal detachment
						7= Phacoemulsification + Trabeculectomy Revision
